# Supplementary material for: 13C, 25Mg, and 43Ca Solid-State NMR for the Purpose of Dolomitic Marbles Provenance Elucidation
Source: Materials (Basel). 2023 Feb 9;16(4):1468. doi: 10.3390/ma16041468 (PMC9960183; doi:10.3390/ma16041468)
Supplement: Supplementary file 1 [file materials-16-01468-s001.zip]

Archive with 1 entries (1 files):
- materials-2000043-supplementary.pdf
